# Supplementary material for: SISPO: Space Imaging Simulator for Proximity Operations
Source: PLoS One. 2022 Mar 4;17(3):e0263882. doi: 10.1371/journal.pone.0263882 (PMC8896705; doi:10.1371/journal.pone.0263882)
Supplement: S1 Script — The file contains python algorithm used to compare images in this manuscript. (ZIP) [file pone.0263882.s001.zip]

Archive with 1 entries (1 files):
- compare-images.py
